# Supplementary material for: Molecular Cytology by One-Step Nucleic Acid Amplification (OSNA) Assay of Peritoneal Washings during D2 Gastrectomy in Advanced Gastric Cancer Patients: Preliminary Results
Source: J Clin Med. 2021 Nov 10;10(22):5230. doi: 10.3390/jcm10225230 (PMC8621409; doi:10.3390/jcm10225230)
Supplement: Supplementary file 1 [file jcm-10-05230-s001.zip]

Archive with 1 entries (1 files):
- jcm-1337628-supplementary.pdf
